# Supplementary material for: Design of a recombinant asparaginyl ligase for site-specific modification using efficient recognition and nucleophile motifs
Source: Commun Chem. 2024 Apr 18;7:87. doi: 10.1038/s42004-024-01173-8 (PMC11026461; doi:10.1038/s42004-024-01173-8)
Supplement: Supplementary file 5 — Supplementary Data 2 [file 42004_2024_1173_MOESM5_ESM.xlsx]

## Sheet: Figure 2b&2c
		OD450/630
Figure 2b	aa24-351	0.427	0.368	0.332
	aa55-351	1.069	0.868	0.972
	aa24-325	0.184	0.123	0.147
	aa55-325	0.704	0.63	0.667
	Buffer	0.001	0.001	0.002
Figure 2c		Improved OaAEP1			Buffer
	Pep133-NGL	3.592	4.459	3.98	0.032	0.038	0.033
	Pep133	0.17	0.098	0.141	0.032	0.034	0.039
	Pep445	0.172	0.161	0.169	0.041	0.04	0.041

## Sheet: Figure 3b & 3d
Figure 3b		pH
		4.0	5.0	6.0	6.4	6.8	7.0	7.2	7.4	7.8	8.0	8.0	8.8	9.6
	OD450/630	0.122	0.426	0.63	0.432	1.029	1.433	1.412	0.693	0.392	0.326	0.132	0.011	0.008
		0.131	0.435	0.616	0.453	0.98	1.407	1.432	0.716	0.408	0.329	0.129	0.014	0.009
		0.13	0.43	0.617	0.44	1.023	1.425	1.419	0.71	0.399	0.317	0.135	0.015	0.008
Figure 3d		Buf.	Ca2+	Mg2+	K+	Fe2+	Mn2+	Zn2+	Fe3+
	OD450/630	0.363	0.25	0.284	0.262	0.446	1.067	1.624	3.082
		0.372	0.261	0.29	0.271	0.449	1.053	1.64	3.2
		0.344	0.23	0.31	0.29	0.45	1.07	1.633	3.157

## Sheet: Figure 4b & 4c & 4e & 4f
Figure 4b					Figure 4c
	OD450/630					OD450/630
NGL	2.906	3.154	3.01		GL-	1.289	1.287	1.302
AGL	0.126	0.225	0.179		AL-	0.63	0.624	0.659
QGL	0.098	0.158	0.115		QL-	0.95	0.927	0.937
FGL	0.1	0.13	0.124		FL-	1.52	1.48	1.51
DGL	0.139	0.123	0.129		DL-	0.111	0.127	0.099
KGL	0.138	0.113	0.128		KL-	2.68	2.78	2.679
-NAL	4.139	4.446	4.3		GA-	0.007	0.008	0.007
-NQL	2.345	2.556	2.455		GQ-	0.007	0.007	0.009
-NFL	1.356	1.423	1.32		GF-	0.971	0.953	0.98
-NDL	0.207	0.251	0.24		GD-	0.008	0.007	0.007
-NKL	3.88927	4.22119	4.1		GK-	0.038	0.041	0.039
-NGA	1.69	1.84	1.78		AGL-	0.007	0.006	0.005
-NGQ	0.118	0.17	0.139		QGL-	0.014	0.012	0.017
-NGF	0.862	0.765	0.83		FGL-	0.006	0.007	0.006
-NGD	0.145	0.132	0.138		DGL-	0.002	0.003	0.002
-NGK	0.159	0.116	0.14		KGL-	0.01	0.01	0.009
Figure 4e
	NAL			NVL			NLL			NPL			NGL
GL	0.531	0.525	0.533	0.039	0.041	0.04	0.099	0.109	0.103	0.05	0.042	0.053	0.286	0.278	0.29
FL	0.747	0.774	0.745	0.06	0.059	0.06	0.17	0.162	0.159	0.049	0.055	0.054
KL	1.16	1.138	1.167	0.07	0.061	0.072	0.21	0.23	0.214	0.1	0.083	0.097
HL	0.277	0.283	0.291	0.022	0.027	0.019	0.111	0.092	0.1	0.04	0.032	0.037
RL	1.58	1.574	1.567	0.115	0.113	0.121	0.31	0.306	0.299	0.107	0.11	0.12
Figure 4f
	Concentration of Fe3+
	0	0.1 mM	0.5 mM	1 mM	2 mM
OD450/630	0.148	0.85	0.978	1.511	0.429
	0.151	0.876	1.094	1.27	0.382
	0.148	0.88	0.99	1.41	0.381

## Sheet: Figure 5c
Figure 5c		without substrate			1 μΜ substrate			2 μΜ substrate			4 μΜ substrate			8 μΜ substrate			12 μΜ substrate			16 μΜ substrate			20 μΜ substrate			24 μΜ substrate			24 μΜ substrate, without ligase
	1s	301	325	314	7521	4656	9485	12165	10019	13163	20230	17101	23439	26434	25978	26475	32101	33014	30195	32931	35755	35870	35014	37167	39091	43601	45694	45475	45333	46333	45831
	2s	299	322	311	7108	3921	8522	11099	9154	12130	18587	15488	22442	24322	25016	24604	30422	30645	28575	31327	33790	33701	33793	35593	37547	42606	44448	44352	45437	46437	45935
	3s	297	315	308	6985	3396	7935	10803	9024	11640	17881	14719	20968	22433	24649	23365	29185	29175	27456	30187	32382	32314	32748	34438	36164	41234	43219	43275	45740	46740	46238
	4s	286	313	301	6817	2857	7231	10437	8842	11208	17452	14131	19504	20728	23696	22146	27911	27827	26541	28668	31247	30990	31106	32708	34764	39222	41738	41918	45835	46835	46333
	5s	297	311	303	6822	2583	6861	10288	8859	11145	17324	13980	18660	20310	23320	21280	26709	27497	26141	27452	30929	30229	29832	31854	33532	38555	40578	40369	45916	46916	46417
